# Supplementary material for: Comprehensive Insights into the Remarkable Function and Regulatory Mechanism of FluG during Asexual Development in Beauveria bassiana
Source: Int J Mol Sci. 2024 Jun 6;25(11):6261. doi: 10.3390/ijms25116261 (PMC11173134; doi:10.3390/ijms25116261)
Supplement: Supplementary file 1 [file ijms-25-06261-s001.zip]

Archive with 1 entries (1 files):
- ijms-3011500-supplementary.pdf
